# Supplementary material for: Identifying Myeloid‐Derived Suppressor Cells and Lipocalin‐2 as Therapeutic Targets for Intervertebral Disc Degeneration
Source: Adv Sci (Weinh). 2025 Jun 26;12(34):e00505. doi: 10.1002/advs.202500505 (PMC12442675; doi:10.1002/advs.202500505)
Supplement: Supplementary file 2 — Supplemental Table 1 [file ADVS-12-e00505-s005.xlsx]

## Sheet: Sheet1
Table S1. Summary of datasets included in scRNA-seq analyses
Source	Year	ID	Samples	Specie	Donor	Gender	Age	Tissue	Pfirrmann grade	Population	nFeature_RNA	percent.mt
Gene Expression Omnibus	2021	GSE189916	GSM5709571 GSM5709572 GSM5709573	Human	Neonatal (N=3)	male	6h postnatal	Intervertebral disc	/	American	< 4000 < 4000 < 4000	< 7 < 7 < 7
Gene Expression Omnibus	2021	GSE165722	GSM5048708	Human	adult	male	63 yrs	nucleus pulposus	II	Chinese	< 2000	< 20
			GSM5048709	Human	adult	male	41 yrs	nucleus pulposus	II	Chinese	< 4000	< 20
			GSM5048710	Human	adult	female	56 yrs	nucleus pulposus	III	Chinese	< 1000	< 20
			GSM5048711	Human	adult	female	65 yrs	nucleus pulposus	III	Chinese	< 2000	< 20
			GSM5048712	Human	adult	female	64 yrs	nucleus pulposus	IV	Chinese	< 2000	< 20
			GSM5048713	Human	adult	female	53 yrs	nucleus pulposus	IV	Chinese	< 3000	< 20
			GSM5048714	Human	adult	male	54 yrs	nucleus pulposus	V	Chinese	< 4000	< 25
			GSM5048715	Human	adult	male	56 yrs	nucleus pulposus	V	Chinese	< 1000	< 20
Gene Expression Omnibus	2021	GSE160756	GSM4878538	Human	adult	male	16 yrs	nucleus pulposus	I	Chinese	< 4000	< 5
			GSM4878539	Human	adult (N=2)	male	31 yrs	nucleus pulposus	I	Chinese	< 3500	< 3
China National GeneBank	2022	CNP0002664	NP2	Human	adult	female	65 yrs	nucleus pulposus	V	Chinese	< 3000	< 20
			NP4	Human	adult	male	59 yrs	nucleus pulposus	III	Chinese	< 3000	< 10
			NP8	Human	adult	male	50 yrs	nucleus pulposus	IV	Chinese	< 4000	< 20
			NP9	Human	adult	male	56 yrs	nucleus pulposus	III	Chinese	< 3000	< 10
			NP10	Human	adult	female	48 yrs	nucleus pulposus	III	Chinese	> 1000 & < 3500	< 15
Gene Expression Omnibus	2021	GSE161125	GSM4889920; GSM4889921; GSM4889922	Mouse	adult	/	6-8 weeks	Bone marrow-derived macrophages	/	/	> 2500 & <6000	< 7.5
