# Supplementary material for: Identifying Myeloid‐Derived Suppressor Cells and Lipocalin‐2 as Therapeutic Targets for Intervertebral Disc Degeneration
Source: Adv Sci (Weinh). 2025 Jun 26;12(34):e00505. doi: 10.1002/advs.202500505 (PMC12442675; doi:10.1002/advs.202500505)
Supplement: Supplementary file 3 — Supplemental Table 2 [file ADVS-12-e00505-s002.xls]

## Sheet: zcore
Table S2. Z-scores for each gene’s association with IVDD
GENE	Z-score
OR4F5	0.40644
LOC100996442	-1.5398
SAMD11	0.7679
NOC2L	-0.17205
KLHL17	-0.60209
PLEKHN1	0.15677
PERM1	-0.91921
HES4	-0.67734
ISG15	0.63196
AGRN	1.2635
RNF223	0.57326
C1orf159	1.6866
TTLL10	1.1552
TNFRSF18	-0.87917
TNFRSF4	0.21135
SDF4	0.73121
B3GALT6	0.33981
FAM132A	0.055912
UBE2J2	-0.26192
SCNN1D	-0.039737
ACAP3	-0.67508
PUSL1	-0.30356
CPSF3L	-0.78168
CPTP	0.16157
TAS1R3	-0.36268
DVL1	-0.36226
MXRA8	-0.65005
AURKAIP1	1.0566
CCNL2	-0.78189
MRPL20	0.37525
ANKRD65	-0.65989
TMEM88B	-2.0178
VWA1	-2.0204
ATAD3C	-0.61573
ATAD3B	-0.57954
ATAD3A	-0.93111
TMEM240	-0.70457
SSU72	-0.7826
C1orf233	0.53299
MIB2	0.16307
MMP23B	0.80058
CDK11B	0.8635
SLC35E2B	1.4127
CDK11A	0.82091
SLC35E2	1.6482
NADK	0.56768
GNB1	0.45406
CALML6	-0.87669
TMEM52	-1.0929
CFAP74	-0.064616
GABRD	0.3828
PRKCZ	1.8904
LOC100506504	-0.13181
C1orf86	1.2747
SKI	-0.12739
MORN1	0.5767
RER1	1.1679
PEX10	1.3429
PLCH2	0.78628
PANK4	1.1839
TNFRSF14	0.45072
FAM213B	-0.11246
MMEL1	0.8378
TTC34	1.2463
ACTRT2	1.0049
PRDM16	0.23484
ARHGEF16	0.95832
MEGF6	0.72044
TPRG1L	-2.3262
WRAP73	-0.89283
TP73	-0.17157
CCDC27	2.3
SMIM1	1.7442
LRRC47	0.018711
CEP104	-0.64605
DFFB	-0.10394
C1orf174	-0.75924
AJAP1	-0.093757
NPHP4	-1.2395
KCNAB2	-0.32612
CHD5	0.28399
RPL22	-0.13134
RNF207	-0.020762
ICMT	-0.31334
HES3	0.28954
GPR153	0.68188
ACOT7	-0.36655
HES2	0.61983
ESPN	-0.85694
TNFRSF25	0.070731
PLEKHG5	0.77215
NOL9	-0.032414
TAS1R1	-0.045831
ZBTB48	-0.45036
KLHL21	0.33143
PHF13	0.37805
THAP3	0.049285
DNAJC11	0.30361
CAMTA1	-1.1151
VAMP3	1.6163
PER3	0.14922
UTS2	1.6973
TNFRSF9	1.0364
PARK7	1.1077
ERRFI1	1.3147
SLC45A1	0.36285
RERE	-0.11509
ENO1	-1.1528
CA6	0.44322
SLC2A7	-0.37866
SLC2A5	-1.027
GPR157	1.0301
H6PD	0.60956
SPSB1	0.4023
SLC25A33	0.32747
TMEM201	-0.0655
PIK3CD	2.0129
CLSTN1	0.3886
CTNNBIP1	0.47566
LZIC	-0.839
NMNAT1	-0.45189
RBP7	-1.593
UBE4B	-0.33056
KIF1B	1.6424
PGD	1.1489
APITD1	-0.60674
APITD1-CORT	-0.5917
CORT	-0.60741
DFFA	-0.50214
PEX14	0.3573
CASZ1	1.2977
C1orf127	1.2651
TARDBP	1.2838
MASP2	1.0161
SRM	0.89818
EXOSC10	0.12153
MTOR	0.44116
ANGPTL7	0.22688
UBIAD1	-0.54478
PTCHD2	-0.24136
FBXO2	0.01587
FBXO44	0.84858
FBXO6	0.85248
MAD2L2	0.19143
DRAXIN	0.083858
AGTRAP	0.01627
C1orf167	-1.2002
MTHFR	-0.98749
CLCN6	-0.0089577
NPPA	-1.1104
KIAA2013	0.46794
PLOD1	-0.15561
MFN2	1.1453
MIIP	3.1062
TNFRSF8	-0.48636
TNFRSF1B	0.98326
VPS13D	-0.3274
DHRS3	-0.059062
AADACL4	-0.15917
AADACL3	-0.24118
C1orf158	-0.56197
PRAMEF12	0.10706
PRAMEF1	0.17868
PRAMEF11	-0.5914
HNRNPCL1	-0.16285
PRAMEF2	-2.2052
PRAMEF4	-0.80283
PRAMEF10	-0.25906
PRAMEF7	0.26906
PRAMEF6	-0.056281
PRAMEF22	-0.87837
HNRNPCL2	1.2532
PRAMEF26	0.20025
LOC400736	2.5275
LOC391003	0.069488
PRAMEF16	-0.50669
PRAMEF15	-0.7063
PRAMEF14	-0.63372
PRAMEF19	0.98527
PRAMEF17	0.56129
PRAMEF20	-1.9031
LRRC38	-0.42509
PDPN	2.1109
PRDM2	-0.61646
KAZN	1.0104
TMEM51	0.021584
C1orf195	1.1064
FHAD1	0.71445
EFHD2	-0.0169
CTRC	0.39499
CELA2A	-0.388
CELA2B	-0.95739
CASP9	-0.43945
DNAJC16	0.037326
AGMAT	-0.01949
DDI2	0.59627
RSC1A1	-0.13859
PLEKHM2	0.48784
SLC25A34	-0.31829
TMEM82	-0.047507
FBLIM1	1.1721
SPEN	1.9954
ZBTB17	1.6797
TBC1D3P6	1.643
C1orf64	0.9235
HSPB7	1.6453
CLCNKA	1.6879
CLCNKB	-1.9558
FAM131C	-1.0198
EPHA2	-0.10805
ARHGEF19	-2.0225
ANO7P1	-0.41689
RSG1	-0.043329
FBXO42	0.74665
SZRD1	0.31443
SPATA21	-0.12149
NECAP2	-0.56698
FAM231B	0.2764
NBPF1	-0.026366
MST1L	1.2606
CROCC	0.46517
MFAP2	-1.1947
ATP13A2	0.52696
SDHB	0.99019
PADI2	1.3249
PADI1	0.56863
PADI3	-0.30163
PADI4	1.3129
PADI6	-0.20982
RCC2	-0.50193
ARHGEF10L	-2.3749
ACTL8	0.037012
IGSF21	0.39051
KLHDC7A	0.30636
PAX7	0.20241
TAS1R2	0.46069
ALDH4A1	0.43996
IFFO2	0.94287
UBR4	-0.74001
EMC1	0.17697
MRTO4	1.0151
AKR7A3	1.0233
AKR7A2	0.64578
PQLC2	-0.8066
CAPZB	-1.1397
MINOS1	-1.0326
MINOS1-NBL1	-0.85359
NBL1	0.14213
HTR6	-0.20142
TMCO4	0.80587
RNF186	0.13278
OTUD3	-0.55523
PLA2G2E	0.5872
PLA2G2A	-0.87471
PLA2G5	-1.2101
PLA2G2D	0.23958
PLA2G2F	0.012552
PLA2G2C	-1.4112
UBXN10	-0.28561
VWA5B1	1.2024
CAMK2N1	-0.15318
MUL1	0.6586
FAM43B	-1.1011
CDA	-0.30064
PINK1	-0.46442
DDOST	-1.0202
KIF17	-0.43032
SH2D5	-1.649
HP1BP3	-1.0362
EIF4G3	0.78321
ECE1	1.3912
NBPF3	0.93279
ALPL	-0.78148
RAP1GAP	0.95096
USP48	-0.46214
LDLRAD2	-0.62579
HSPG2	1.6012
CELA3B	0.87299
CELA3A	1.985
CDC42	1.0458
WNT4	0.69974
ZBTB40	-0.22458
EPHA8	-0.41533
C1QA	0.21027
C1QC	0.519
C1QB	0.96125
EPHB2	1.065
LACTBL1	-0.30275
C1orf234	0.56725
KDM1A	0.22843
LUZP1	-0.019886
HTR1D	0.033876
HNRNPR	0.71051
ZNF436	0.89736
TCEA3	1.0155
ASAP3	1.1026
E2F2	-2.0206
ID3	0.027258
RPL11	1.2825
TCEB3	-1.8714
PITHD1	-1.1162
LYPLA2	-0.70618
GALE	-1.5926
HMGCL	-2.5554
FUCA1	-0.58677
CNR2	-1.5736
PNRC2	0.21035
SRSF10	-0.69458
MYOM3	0.2458
IL22RA1	-1.0326
IFNLR1	2.4537
GRHL3	0.56337
STPG1	1.6142
NIPAL3	0.085277
RCAN3	1.0192
NCMAP	0.60384
SRRM1	0.34924
CLIC4	-0.40193
RUNX3	0.16812
SYF2	0.11706
RSRP1	-2.2329
RHD	-0.94783
TMEM50A	-1.226
RHCE	-1.2372
TMEM57	-1.1026
LDLRAP1	1.1185
MAN1C1	-0.011399
SEPN1	-0.10649
MTFR1L	0.89045
AUNIP	1.0187
PAQR7	-1.0243
STMN1	-0.0045549
PAFAH2	-0.9289
EXTL1	-0.49282
SLC30A2	-0.91649
TRIM63	-0.50584
PDIK1L	-0.70406
FAM110D	-0.36521
ZNF593	-1.4986
CNKSR1	-0.86525
CATSPER4	-0.76924
CEP85	1.0356
SH3BGRL3	0.8005
UBXN11	0.56254
CD52	-0.078137
AIM1L	0.43472
ZNF683	0.77412
LIN28A	-1.5817
DHDDS	-1.4508
HMGN2	-1.6448
RPS6KA1	-1.3889
LOC101928728	-2.6715
ARID1A	-1.6835
PIGV	-0.39063
ZDHHC18	-1.0062
GPN2	-0.60271
GPATCH3	1.1256
NR0B2	-1.6029
NUDC	1.128
KDF1	0.11001
TRNP1	-1.0306
FAM46B	0.2376
SLC9A1	-1.1181
WDTC1	0.83412
TMEM222	-0.45159
SYTL1	0.48037
MAP3K6	0.15486
FCN3	-2.2193
CD164L2	0.84509
GPR3	0.45974
WASF2	0.86252
AHDC1	-0.94532
FGR	-0.076296
IFI6	-1.5584
FAM76A	-1.6916
STX12	-0.9057
PPP1R8	-1.8381
THEMIS2	1.2818
RPA2	0.78455
SMPDL3B	-1.1012
XKR8	0.22481
EYA3	-0.34761
PTAFR	1.1203
DNAJC8	1.3731
ATPIF1	1.2445
SESN2	1.0846
MED18	1.0364
PHACTR4	-0.55464
RCC1	0.11529
TRNAU1AP	-1.15
RAB42	-0.39473
TAF12	-0.5488
GMEB1	-0.16651
YTHDF2	0.1896
OPRD1	-0.20872
EPB41	1.9784
TMEM200B	1.9686
SRSF4	1.8964
MECR	1.9813
PTPRU	0.42724
MATN1	-1.3016
LAPTM5	0.79635
SDC3	-0.73204
PUM1	0.35771
NKAIN1	-0.89171
SNRNP40	-0.87624
ZCCHC17	-0.43869
FABP3	-0.070484
SERINC2	-0.34585
TINAGL1	-0.82446
HCRTR1	-0.58147
PEF1	-0.19026
COL16A1	-0.87034
ADGRB2	-0.080161
SPOCD1	-0.76055
PTP4A2	1.7742
KHDRBS1	2.1044
TMEM39B	1.8702
KPNA6	1.7386
TXLNA	1.7125
CCDC28B	-0.078504
IQCC	2.1478
DCDC2B	1.1948
TMEM234	1.8253
EIF3I	1.7995
FAM167B	1.2873
LCK	1.4802
HDAC1	1.3634
TSSK3	0.81612
BSDC1	-0.94053
ZBTB8B	-0.28369
ZBTB8A	-0.077319
ZBTB8OS	-0.19891
RBBP4	-0.19315
SYNC	0.032111
KIAA1522	-0.29288
YARS	-0.47202
S100PBP	-0.061604
FNDC5	-0.82992
HPCA	-1.2424
TMEM54	-0.98251
RNF19B	-0.34649
AK2	-1.4066
AZIN2	-1.1578
TRIM62	-0.99113
ZNF362	-0.3649
A3GALT2	1.094
PHC2	1.1386
ZSCAN20	0.59518
CSMD2	1.1654
HMGB4	-1.5029
C1orf94	1.4217
GJB5	0.026187
GJB4	1.5327
GJB3	0.16966
GJA4	-0.47938
SMIM12	-0.53898
DLGAP3	0.26917
ZMYM6NB	1.468
ZMYM6	1.4756
ZMYM1	1.0945
SFPQ	-0.98912
ZMYM4	-1.2198
KIAA0319L	-0.77302
NCDN	-1.3709
TFAP2E	0.34947
PSMB2	0.45797
C1orf216	0.25536
CLSPN	0.17505
AGO4	-0.55812
AGO1	-2.1013
AGO3	-1.4351
TEKT2	-0.53646
ADPRHL2	-1.3866
COL8A2	-0.71392
TRAPPC3	0.25737
MAP7D1	0.075823
THRAP3	0.71817
SH3D21	0.78694
EVA1B	-0.59444
STK40	0.90331
LSM10	0.38729
OSCP1	-0.69013
MRPS15	-1.3401
CSF3R	0.32572
GRIK3	-1.0138
ZC3H12A	0.19129
MEAF6	-0.30984
SNIP1	-0.013135
DNALI1	0.0047324
GNL2	0.042241
RSPO1	-1.0598
C1orf109	-0.38686
CDCA8	-0.28032
EPHA10	-0.27254
MANEAL	0.49724
YRDC	-0.59756
MTF1	0.18878
INPP5B	-0.77852
SF3A3	-0.75249
FHL3	0.14208
UTP11L	0.10016
POU3F1	-1.7507
RRAGC	-0.49
MYCBP	-1.0723
GJA9	0.21275
RHBDL2	-0.22614
AKIRIN1	-0.15513
NDUFS5	-0.76815
MACF1	-0.0044374
KIAA0754	0.18475
BMP8A	-0.27785
PABPC4	-0.5194
HEYL	1.153
NT5C1A	1.8526
HPCAL4	0.76663
PPIE	-0.97521
BMP8B	-1.448
OXCT2	0.42721
LOC101929536	-0.62813
TRIT1	-0.017672
MYCL	0.052681
MFSD2A	0.2454
CAP1	2.1197
PPT1	2.431
RLF	2.0039
TMCO2	1.6237
ZMPSTE24	2.0597
COL9A2	1.1619
SMAP2	1.5783
ZFP69B	2.4492
ZFP69	0.51177
EXO5	0.8372
ZNF684	0.66704
RIMS3	-0.45681
NFYC	-0.95026
KCNQ4	1.6905
CITED4	-0.070636
CTPS1	0.9613
SLFNL1	1.8764
SCMH1	1.7368
FOXO6	0.24716
EDN2	-0.27942
HIVEP3	-0.45633
GUCA2B	1.436
GUCA2A	1.3337
FOXJ3	1.5787
RIMKLA	0.11028
ZMYND12	-0.68053
PPCS	-0.93546
CCDC30	-1.6205
PPIH	-0.60017
YBX1	-1.8921
CLDN19	-0.46561
P3H1	-1.7515
C1orf50	-0.50031
LOC100129924	-0.66351
CCDC23	-1.0311
ERMAP	-0.82456
ZNF691	1.1458
SLC2A1	0.26618
FAM183A	0.63739
EBNA1BP2	0.093513
CFAP57	0.40659
TMEM125	-0.45814
C1orf210	-1.3005
TIE1	-1.7141
MPL	-1.577
CDC20	-1.6174
ELOVL1	0.028402
MED8	-1.597
SZT2	-1.452
HYI	-0.82054
PTPRF	-0.27525
KDM4A	0.32875
ST3GAL3	0.40461
ARTN	0.78013
IPO13	0.62415
DPH2	-1.3666
ATP6V0B	1.687
B4GALT2	-0.10473
CCDC24	-0.35495
SLC6A9	-1.4772
KLF17	-0.0038482
DMAP1	-0.66217
ERI3	-0.98133
RNF220	0.03673
TMEM53	0.13775
C1orf228	0.19772
KIF2C	-0.27764
RPS8	0.52022
BEST4	0.1636
PLK3	-0.064792
TCTEX1D4	0.26379
BTBD19	-0.48257
PTCH2	0.063688
EIF2B3	-0.94179
HECTD3	-2.0812
UROD	-1.2019
ZSWIM5	-0.99132
HPDL	0.39273
MUTYH	0.009718
TOE1	0.80717
TESK2	0.23278
MMACHC	-0.018451
PRDX1	0.49007
AKR1A1	0.091191
NASP	0.29461
CCDC17	-0.91436
GPBP1L1	-0.61474
TMEM69	-1.1348
IPP	-0.75773
MAST2	-0.024755
PIK3R3	-0.66159
TSPAN1	-1.4026
POMGNT1	-1.9436
LURAP1	-2.0829
RAD54L	-1.2579
LRRC41	-3.3355
UQCRH	-1.159
NSUN4	-0.20082
FAAH	-1.1092
DMBX1	-0.22867
KNCN	0.063527
MKNK1	-0.76508
MOB3C	-0.11975
ATPAF1	-0.15611
TEX38	-0.99685
EFCAB14	-0.20836
CYP4B1	-0.75301
CYP4A11	1.3037
CYP4X1	-0.31498
CYP4Z1	-0.41714
CYP4A22	-1.0132
PDZK1IP1	-1.1589
TAL1	-1.3783
STIL	-1.3229
CMPK1	-0.82647
FOXE3	0.17601
FOXD2	-0.34427
TRABD2B	-0.10284
SLC5A9	-0.4235
SPATA6	0.68204
AGBL4	-0.3863
BEND5	-0.23857
ELAVL4	-0.67957
DMRTA2	-0.48334
FAF1	-1.6245
CDKN2C	-1.3544
C1orf185	-0.90585
RNF11	1.4449
TTC39A	0.32713
EPS15	2.2386
OSBPL9	1.0539
NRD1	-0.61363
RAB3B	-1.07
TXNDC12	-0.4643
KTI12	-0.40291
BTF3L4	-0.36423
ZFYVE9	-0.40917
CC2D1B	-1.2122
ORC1	-0.22378
PRPF38A	-0.24132
ZCCHC11	0.39886
GPX7	0.4313
FAM159A	0.22631
COA7	-1.1961
ZYG11B	-0.31867
ZYG11A	0.39316
ECHDC2	-0.52633
SCP2	0.789
PODN	1.4227
SLC1A7	1.1482
CPT2	-0.30687
C1orf123	-0.032577
MAGOH	0.20753
LRP8	-1.7842
DMRTB1	-0.85948
GLIS1	-1.3763
NDC1	-1.86
YIPF1	-1.8253
DIO1	-0.99927
HSPB11	-0.19105
LRRC42	-0.22998
LDLRAD1	-1.3334
TMEM59	-1.1837
TCEANC2	-1.2212
CDCP2	0.36744
CYB5RL	-1.2362
MRPL37	0.55464
SSBP3	-0.32676
ACOT11	0.077544
FAM151A	-1.9354
MROH7	-2.2942
TTC4	-0.28149
PARS2	-0.2781
TTC22	-0.38665
C1orf177	0.80403
DHCR24	0.39551
TMEM61	-0.47197
BSND	-0.16687
PCSK9	1.805
USP24	1.6572
PPAP2B	0.3417
PRKAA2	-0.75713
C1orf168	-1.2436
C8A	0.36217
C8B	-2.5534
DAB1	-0.2837
OMA1	-1.0869
TACSTD2	-0.5566
MYSM1	0.15378
JUN	-0.91257
FGGY	-1.2756
HOOK1	-0.99053
CYP2J2	-1.3236
C1orf87	-0.93199
NFIA	0.56422
TM2D1	-1.511
INADL	0.97001
L1TD1	1.8822
KANK4	2.1136
USP1	-0.77251
DOCK7	-0.78571
ANGPTL3	0.65896
ATG4C	-0.51746
FOXD3	-0.46539
ALG6	0.62536
ITGB3BP	0.4002
EFCAB7	0.51624
PGM1	-0.91473
ROR1	-0.522
UBE2U	0.2815
CACHD1	0.28527
RAVER2	-0.71075
JAK1	-0.83432
AK4	-0.25628
DNAJC6	-0.80237
LEPROT	-2.0995
LEPR	-2.148
PDE4B	-0.52585
SGIP1	0.47168
TCTEX1D1	-1.7788
INSL5	-1.7982
WDR78	0.10873
MIER1	0.37643
SLC35D1	0.53235
C1orf141	-0.82923
IL23R	-0.060993
IL12RB2	-1.1763
SERBP1	-0.31426
GADD45A	1.3594
GNG12	-0.13932
DIRAS3	-0.33443
WLS	-0.12428
RPE65	-0.45234
DEPDC1	-2.5322
LRRC7	-0.30675
LRRC40	-0.32704
SRSF11	-0.95175
ANKRD13C	-0.34754
HHLA3	0.18746
CTH	0.75845
PTGER3	1.2137
ZRANB2	0.63592
NEGR1	1.7346
LRRIQ3	1.2395
FPGT	1.5793
FPGT-TNNI3K	2.9911
TNNI3K	3.0089
ERICH3	-0.041289
CRYZ	-1.7951
TYW3	-1.6344
LHX8	0.40192
SLC44A5	-0.98437
ACADM	-0.95877
RABGGTB	-0.46823
MSH4	-1.3828
ASB17	-0.949
ST6GALNAC3	-0.83177
ST6GALNAC5	0.24208
PIGK	0.56078
AK5	-0.38721
ZZZ3	-0.61348
USP33	0.1393
FAM73A	0.77199
NEXN	-0.26981
FUBP1	0.39566
DNAJB4	0.45634
GIPC2	1.8231
PTGFR	-2.7668
IFI44L	-0.71423
IFI44	0.35081
ADGRL4	2.6197
ADGRL2	-0.31239
TTLL7	-0.39241
PRKACB	-0.53511
SAMD13	-0.037596
DNASE2B	0.068605
RPF1	0.53497
GNG5	0.43601
SPATA1	0.4904
CTBS	0.76727
SSX2IP	0.86212
LPAR3	-0.49642
MCOLN2	0.97052
MCOLN3	0.48854
WDR63	-0.07984
SYDE2	1.1152
C1orf52	-1.1986
BCL10	-1.1323
DDAH1	-1.0301
CYR61	0.28091
ZNHIT6	-0.79354
COL24A1	-0.087313
ODF2L	1.2313
CLCA2	0.32401
CLCA1	1.0321
CLCA4	0.51764
SH3GLB1	0.20299
2025-09-15	-0.35921
HS2ST1	-0.25252
LOC101927844	-0.34641
LMO4	-0.38614
PKN2	0.77885
GTF2B	0.64193
CCBL2	-0.032556
RBMXL1	-0.082455
GBP3	0.45617
GBP1	0.26462
GBP2	0.4904
GBP7	0.47478
GBP4	-0.077735
GBP5	-0.16295
GBP6	1.2871
LRRC8B	1.0648
LRRC8C	1.5779
LRRC8D	-1.8684
ZNF326	-0.37323
BARHL2	-0.18876
ZNF644	-2.2103
HFM1	0.89072
CDC7	1.4734
TGFBR3	1.0302
BRDT	0.68928
EPHX4	0.48915
SETSIP	0.67449
BTBD8	0.38764
KIAA1107	-0.3695
C1orf146	-0.26676
GLMN	-0.097376
RPAP2	-0.25263
GFI1	1.068
EVI5	1.1662
RPL5	-0.12628
FAM69A	-0.67891
MTF2	-0.89698
TMED5	-1.1106
CCDC18	-0.66805
DR1	-0.70357
FNBP1L	1.1915
BCAR3	-0.66689
DNTTIP2	-0.2187
GCLM	-0.029938
ABCA4	-1.3134
ARHGAP29	-0.92651
ABCD3	-2.4049
F3	-2.7748
SLC44A3	0.5641
CNN3	-1.6907
ALG14	-0.074725
TMEM56	-0.36306
TMEM56-RWDD3	-0.59044
RWDD3	-0.91918
PTBP2	-0.48323
DPYD	1.2357
SNX7	0.1105
LPPR5	0.40605
LPPR4	1.5815
PALMD	2.1282
FRRS1	-0.09737
AGL	-0.49645
SLC35A3	0.85786
HIAT1	0.80033
SASS6	0.40186
TRMT13	0.41809
LRRC39	0.99562
DBT	1.0327
RTCA	0.77631
CDC14A	-0.88507
GPR88	-0.058737
VCAM1	0.22188
EXTL2	-0.33192
SLC30A7	-1.102
DPH5	-0.71604
S1PR1	-2.1543
OLFM3	1.4768
COL11A1	-0.31407
RNPC3	-0.72775
AMY2B	-0.40544
AMY2A	0.97988
AMY1A	-0.14399
AMY1B	0.33185
AMY1C	-0.91537
PRMT6	-0.37677
NTNG1	0.37885
VAV3	-0.88554
SLC25A24	-0.56888
NBPF4	0.50095
NBPF6	0.80803
FAM102B	-0.10976
HENMT1	0.17221
PRPF38B	0.34203
FNDC7	-0.12177
STXBP3	1.2585
AKNAD1	0.27509
GPSM2	0.69685
CLCC1	-0.24037
WDR47	-0.45881
TAF13	-0.74059
TMEM167B	-0.28428
C1orf194	-0.27942
KIAA1324	-0.24775
SARS	-0.93917
CELSR2	-0.13606
PSRC1	0.41764
MYBPHL	0.10072
SORT1	0.01287
PSMA5	-0.18436
SYPL2	0.091543
ATXN7L2	-0.2561
CYB561D1	-0.099949
AMIGO1	0.0891
GPR61	-0.56108
GNAI3	-0.56887
GNAT2	-1.4924
AMPD2	-0.44051
GSTM4	-1.6111
GSTM2	-0.6944
GSTM1	-1.7491
GSTM5	1.1803
GSTM3	2.1192
EPS8L3	1.2977
CSF1	-0.17425
AHCYL1	0.80205
STRIP1	0.8506
ALX3	1.1474
UBL4B	0.58284
SLC6A17	1.5952
KCNC4	0.79162
RBM15	0.20237
SLC16A4	0.36304
LAMTOR5	0.78943
PROK1	0.45123
KCNA10	0.35457
KCNA2	-0.51729
KCNA3	0.32627
CD53	0.16134
LRIF1	-0.50969
DRAM2	-2.2957
CEPT1	-1.55
DENND2D	0.66026
CHI3L2	1.7651
CHIA	0.76982
PIFO	-0.2958
OVGP1	-0.53606
WDR77	-0.22329
ATP5F1	-0.43759
C1orf162	0.31636
ADORA3	0.45844
RAP1A	0.46518
FAM212B	0.81728
DDX20	0.90615
KCND3	1.138
LOC643355	-0.64562
CTTNBP2NL	0.31171
WNT2B	1.0086
ST7L	-0.33829
CAPZA1	-0.49791
MOV10	-0.91434
RHOC	-0.89322
PPM1J	-0.44455
FAM19A3	-1.163
SLC16A1	0.2371
LRIG2	-0.44898
MAGI3	-1.5759
PHTF1	-0.71559
RSBN1	-0.49878
PTPN22	-1.2199
BCL2L15	0.086352
AP4B1	0.084703
DCLRE1B	-0.56967
HIPK1	-0.09108
OLFML3	-0.39175
SYT6	0.25286
TRIM33	0.013105
BCAS2	-0.85374
DENND2C	-1.3238
AMPD1	-0.86707
NRAS	-1.2908
CSDE1	-0.19068
SIKE1	-0.259
SYCP1	-0.81928
TSHB	-1.1158
TSPAN2	-0.94927
NGF	1.154
VANGL1	-0.051994
CASQ2	0.46171
NHLH2	1.2868
SLC22A15	0.67701
MAB21L3	0.4683
ATP1A1	-0.71147
CD58	-0.166
IGSF3	0.62319
C1orf137	0.43209
CD2	0.39463
PTGFRN	-1.6285
CD101	0.25395
TTF2	0.34944
TRIM45	1.3368
VTCN1	1.6517
MAN1A2	-1.2081
FAM46C	-0.43509
GDAP2	-0.48571
WDR3	-0.21035
SPAG17	-1.3226
TBX15	0.13936
WARS2	1.3761
HAO2	0.026553
HSD3B2	0.043573
HSD3B1	-0.53992
ZNF697	-1.3021
PHGDH	0.17007
HMGCS2	0.71715
REG4	-1.963
NBPF7	-1.0472
ADAM30	-0.77246
NOTCH2	-1.0687
FAM72B	-0.69592
LOC100996318	0.38729
FCGR1B	0.79578
PPIAL4G	0.050154
FAM72D	-1.56
SRGAP2B	-0.086187
NBPF8	2.7425
PPIAL4A	-0.55338
NBPF9	1.4411
PDE4DIP	-0.013424
NOTCH2NL	-0.60381
NBPF10	-1.5534
HFE2	0.048285
TXNIP	-0.36356
POLR3GL	-0.65443
ANKRD34A	0.15862
LIX1L	-0.044264
RBM8A	0.0049448
PEX11B	-0.39751
ITGA10	-0.12219
ANKRD35	0.50791
PIAS3	0.65678
NUDT17	1.3216
POLR3C	0.69888
RNF115	1.1758
CD160	0.90879
PDZK1	-0.084097
GPR89A	-0.76005
NBPF11	0.076291
PRKAB2	-0.66679
FMO5	-0.89344
CHD1L	-0.3144
BCL9	0.24913
ACP6	-0.90928
GJA5	-1.2126
GJA8	-0.18
GPR89B	1.1948
NBPF14	0.19897
NBPF20	0.56368
NBPF15	-1.0258
PPIAL4E	-1.7507
LOC645262	-0.95989
LOC100996713	-0.83048
LOC199882	-0.80267
FCGR1A	-0.067111
HIST2H2BF	0.20156
HIST2H2BE	-0.91537
HIST2H2AC	-1.5548
SV2A	0.22345
SF3B4	0.61281
MTMR11	-0.0048348
OTUD7B	-1.4291
VPS45	0.21114
PLEKHO1	0.54521
ANP32E	-2.9938
CA14	-0.10432
APH1A	-0.54268
C1orf54	-0.31532
CIART	-0.74361
MRPS21	-0.81804
PRPF3	-0.27417
RPRD2	-0.38839
TARS2	-0.64742
ECM1	-1.3669
ADAMTSL4	-0.57052
MCL1	0.39829
ENSA	0.70225
GOLPH3L	1.1811
HORMAD1	1.3308
CTSS	1.2116
CTSK	1.0464
ARNT	1.299
SETDB1	0.6182
CERS2	-0.018884
ANXA9	-1.6655
FAM63A	-1.071
PRUNE	1.3797
BNIPL	1.8832
C1orf56	-1.3245
CDC42SE1	2.2358
MLLT11	2.042
GABPB2	1.9273
SEMA6C	1.7345
TNFAIP8L2	1.3453
TNFAIP8L2-SCNM1	0.78097
LYSMD1	-0.37331
SCNM1	-0.14635
TMOD4	-0.89587
VPS72	1.5628
PIP5K1A	1.2262
PSMD4	1.0417
ZNF687	0.33876
PI4KB	0.55289
RFX5	0.60235
SELENBP1	-1.1274
PSMB4	0.99699
POGZ	0.69308
CGN	1.2048
TUFT1	1.9127
SNX27	0.47829
CELF3	1.2388
RIIAD1	1.3787
MRPL9	-0.37218
OAZ3	0.88984
TDRKH	0.78366
LINGO4	0.65541
RORC	0.21952
C2CD4D	-0.48133
THEM5	-0.1008
THEM4	0.19061
S100A10	-0.22261
S100A11	-0.57039
LOC100131107	-2.4304
TCHHL1	-0.73104
TCHH	-2.1915
RPTN	0.30572
HRNR	-0.21367
FLG	-0.20109
FLG2	-0.86249
CRNN	-0.63565
LCE5A	1.499
CRCT1	1.1084
LCE3E	2.6276
LCE3D	0.78596
LCE3B	-1.3408
LCE2D	-0.87713
LCE2C	-0.12566
LCE2B	-0.67973
LCE2A	-0.89973
LCE4A	-0.89291
C1orf68	-0.54234
KPRP	-0.33228
LCE1F	0.027004
LCE1E	-0.4593
LCE1D	-0.7686
LCE1C	-0.80015
LCE1B	0.95417
LCE1A	-0.84162
LCE6A	-1.0364
SMCP	-0.77623
IVL	-0.29645
SPRR4	-1.2465
SPRR1A	0.67414
SPRR3	0.53551
SPRR1B	0.72889
SPRR2D	0.73454
SPRR2A	-0.49716
SPRR2B	-1.3783
SPRR2E	-1.2466
SPRR2F	-1.5086
SPRR2G	-1.0624
LELP1	0.050154
PRR9	-1.0957
LOR	0.76127
PGLYRP3	0.033409
PGLYRP4	0.6695
S100A9	0.5452
S100A12	-1.4599
S100A8	-1.2323
S100A7A	-1.2757
S100A7L2	-0.66846
S100A7	-0.85629
S100A6	-0.40531
S100A5	0.15349
S100A4	0.63524
S100A3	0.40411
S100A2	0.46441
S100A16	1.4128
S100A14	1.1312
S100A13	1.0886
S100A1	0.86267
CHTOP	0.87508
SNAPIN	0.17703
ILF2	0.27628
NPR1	-1.032
INTS3	1.2637
SLC27A3	1.1999
GATAD2B	0.9715
DENND4B	0.92288
CRTC2	0.079166
SLC39A1	0.85732
CREB3L4	0.4145
JTB	1.0315
RAB13	-0.50805
NUP210L	0.013623
TPM3	-0.29203
C1orf189	-1.3978
C1orf43	0.69954
UBAP2L	0.74408
HAX1	1.0192
AQP10	0.39013
ATP8B2	-0.54741
IL6R	0.4845
SHE	-1.1471
TDRD10	-1.4156
UBE2Q1	-1.5237
CHRNB2	-0.62516
ADAR	-0.13391
KCNN3	0.29886
PMVK	-0.23625
PBXIP1	-0.67361
PYGO2	1.5105
LOC101928120	-1.5548
SHC1	-0.28908
CKS1B	-0.13186
FLAD1	0.59922
ZBTB7B	-1.8529
DCST2	-0.4919
DCST1	1.0709
ADAM15	-0.44525
EFNA4	-0.30779
EFNA3	0.5627
EFNA1	-0.21492
SLC50A1	-1.3281
KRTCAP2	-1.2991
TRIM46	-1.2131
MUC1	-1.4337
THBS3	-0.84284
MTX1	-1.8592
GBA	-0.71808
FAM189B	0.33897
SCAMP3	0.52139
CLK2	0.70184
HCN3	1.031
PKLR	1.301
FDPS	1.5667
RUSC1	0.11907
ASH1L	1.2671
MSTO1	1.1355
YY1AP1	1.3935
DAP3	1.3459
GON4L	1.8084
SYT11	0.95746
RIT1	0.98574
KIAA0907	0.44208
RXFP4	0.12566
ARHGEF2	0.4027
SSR2	0.69119
UBQLN4	0.19256
RAB25	-0.26809
MEX3A	1.2095
LMNA	-0.32942
SEMA4A	0.22575
SLC25A44	0.069907
PMF1	-0.31866
PMF1-BGLAP	-0.29292
BGLAP	1.3225
PAQR6	-0.15819
SMG5	-0.30274
TMEM79	-1.443
GLMP	-0.44411
VHLL	1.0068
CCT3	-0.26783
TSACC	-0.45889
RHBG	-0.17428
C1orf61	0.60164
MEF2D	-0.14858
IQGAP3	-1.1858
TTC24	-0.48541
APOA1BP	-2.8549
GPATCH4	-0.89331
HAPLN2	-0.23675
BCAN	0.17759
NES	0.83512
CRABP2	-0.6702
ISG20L2	-1.5668
RRNAD1	-0.37626
MRPL24	0.39416
HDGF	0.44059
PRCC	-0.46587
SH2D2A	-0.58735
NTRK1	-1.0038
INSRR	-1.2049
PEAR1	-0.21326
LRRC71	-0.37085
ARHGEF11	-1.122
ETV3L	-1.0361
ETV3	-0.35081
FCRL5	1.2005
FCRL4	0.44017
FCRL3	0.33757
FCRL2	-1.5664
FCRL1	0.51068
CD5L	0.26983
KIRREL	-0.31142
CD1D	0.1589
CD1A	0.076369
CD1C	0.60107
CD1B	0.53188
CD1E	0.51748
OR10T2	2.4519
OR10K2	-0.047104
OR10K1	-0.91537
OR10R2	-0.43352
OR6Y1	-0.64583
OR6P1	-0.47641
OR10X1	0.36029
OR10Z1	1.2665
SPTA1	-0.10049
OR6K2	-0.61913
OR6K3	0.70092
OR6K6	-0.33093
OR6N1	-1.4561
OR6N2	0.69452
MNDA	-0.29608
PYHIN1	0.36316
IFI16	-0.62855
AIM2	0.33417
CADM3	1.2446
ACKR1	0.16241
FCER1A	0.41765
OR10J3	-0.40854
OR10J1	1.9916
OR10J5	0.10583
APCS	-0.1453
CRP	0.76583
DUSP23	0.84504
FCRL6	1.9469
SLAMF8	2.151
C1orf204	1.6391
VSIG8	0.7425
CFAP45	0.4757
TAGLN2	1.531
IGSF9	0.092685
SLAMF9	0.44653
PIGM	-1.3206
KCNJ10	0.85203
KCNJ9	0.22618
IGSF8	1.4953
ATP1A2	1.9496
ATP1A4	0.28041
CASQ1	-1.8346
PEA15	-0.83158
DCAF8	-0.94538
PEX19	-1.1214
COPA	-0.99284
NCSTN	-0.85143
NHLH1	-0.63602
VANGL2	0.065605
SLAMF6	1.5109
CD84	-0.94122
SLAMF1	-0.098981
CD48	0.68721
SLAMF7	0.60133
LY9	1.205
CD244	2.0541
ITLN1	1.1495
ITLN2	1.0275
F11R	-0.032328
TSTD1	-1.8808
USF1	-1.2805
ARHGAP30	0.60804
PVRL4	0.2935
KLHDC9	0.18297
PFDN2	-1.1629
NIT1	-0.43985
DEDD	-0.31378
UFC1	-0.97246
USP21	0.89391
PPOX	-0.96449
B4GALT3	-0.7717
ADAMTS4	-0.44821
NDUFS2	-1.0089
FCER1G	-0.58268
APOA2	-0.73836
TOMM40L	0.46623
NR1I3	0.66619
PCP4L1	-0.18278
MPZ	-1.7527
SDHC	-2.1277
CFAP126	-1.8268
FCGR2A	-0.93479
HSPA6	0.019207
FCGR3A	-1.0327
FCGR2C	0.78939
FCGR3B	0.48634
FCGR2B	2.1181
FCRLA	-0.16939
FCRLB	-1.1389
DUSP12	-1.3975
ATF6	-1.835
OLFML2B	-0.27034
NOS1AP	0.34486
C1orf111	-0.11133
C1orf226	-1.8526
SH2D1B	-0.030865
UHMK1	0.15968
UAP1	0.69405
DDR2	0.46942
HSD17B7	1.4342
C1orf110	-1.4371
RGS4	-1.0908
RGS5	-0.73557
NUF2	1.6638
PBX1	1.3172
LMX1A	0.51442
RXRG	0.91741
LRRC52	1.4775
MGST3	0.429
ALDH9A1	0.60165
TMCO1	0.48145
UCK2	-0.64462
FAM78B	-0.74572
POGK	-0.024558
TADA1	-0.9143
ILDR2	-0.4787
MAEL	-0.56549
GPA33	-1.8096
DUSP27	-1.4006
POU2F1	0.71294
CD247	0.033279
CREG1	0.4992
RCSD1	0.83064
MPZL1	-0.50689
ADCY10	-0.7419
MPC2	-0.14706
DCAF6	0.11569
GPR161	0.73767
TIPRL	1.816
SFT2D2	-0.73657
TBX19	-1.8617
XCL2	0.031189
XCL1	0.55247
DPT	-0.24265
LOC101928596	0.54195
ATP1B1	-1.6296
NME7	-0.19803
BLZF1	1.4961
CCDC181	1.0639
SLC19A2	0.93539
F5	1.0093
SELP	0.38207
SELL	1.4811
SELE	-0.19599
METTL18	-0.97061
C1orf112	-0.79862
SCYL3	-0.53881
KIFAP3	0.059431
METTL11B	-0.50841
GORAB	1.2353
PRRX1	-0.071116
MROH9	-0.79543
FMO3	1.6358
FMO2	1.6641
FMO1	1.7667
FMO4	0.70474
PRRC2C	0.902
MYOC	0.94884
VAMP4	1.2088
METTL13	-0.15638
DNM3	-0.21641
C1orf105	-1.108
PIGC	-0.94035
SUCO	-1.0987
FASLG	0.89942
TNFSF18	0.32352
TNFSF4	0.80264
PRDX6	-0.2191
SLC9C2	0.7922
ANKRD45	-0.27658
LOC730159	-0.1938
KLHL20	-0.44974
CENPL	-0.15858
DARS2	-1.6842
ZBTB37	-1.2021
SERPINC1	-0.89013
RC3H1	-0.095139
RABGAP1L	-0.9763
CACYBP	-0.11625
MRPS14	-0.83623
TNN	0.50393
KIAA0040	0.6025
TNR	0.35047
RFWD2	0.83462
PAPPA2	0.3648
ASTN1	-0.016248
BRINP2	-0.62845
SEC16B	-2.4148
RASAL2	0.06833
LINC00083	-0.43351
TEX35	0.70606
RALGPS2	-1.1984
ANGPTL1	-1.3948
FAM20B	-0.67484
TOR3A	-0.45465
ABL2	-0.079759
SOAT1	-1.1938
AXDND1	-0.2235
NPHS2	-0.75711
TDRD5	-1.4391
FAM163A	-0.37136
TOR1AIP2	-1.59
TOR1AIP1	-1.0224
CEP350	1.2182
QSOX1	0.23836
LHX4	-0.13671
ACBD6	0.31902
XPR1	-0.72006
KIAA1614	0.58239
STX6	-1.7628
MR1	0.2586
IER5	1.4308
CACNA1E	-0.71405
ZNF648	-0.48713
GLUL	0.10078
TEDDM1	0.054613
RGSL1	0.09341
RNASEL	1.2208
RGS16	1.8342
RGS8	-1.0226
NPL	-1.2653
DHX9	-0.90602
SHCBP1L	-0.45013
LAMC1	0.50283
LAMC2	0.16298
NMNAT2	1.5539
SMG7	0.07109
NCF2	-0.62301
ARPC5	0.75007
RGL1	0.25567
APOBEC4	0.814
COLGALT2	0.62936
TSEN15	-0.16572
C1orf21	-1.65
EDEM3	-0.36553
FAM129A	-0.58285
RNF2	-0.60095
TRMT1L	-1.8924
SWT1	-3.081
IVNS1ABP	-1.1833
HMCN1	-0.39255
PRG4	-1.3055
TPR	-1.4482
C1orf27	-0.73245
PDC	-0.69857
PTGS2	-1.5826
PLA2G4A	-0.75311
LOC101929766	1.3915e-16
BRINP3	-0.667
RGS18	0.83073
RGS21	-0.092737
RGS1	1.0042
RGS13	-1.7212
RGS2	-1.072
UCHL5	1.0872
TROVE2	0.72886
GLRX2	0.89006
CDC73	0.8513
B3GALT2	0.66429
KCNT2	0.64579
CFH	0.71224
CFHR3	0.88799
CFHR1	0.33005
CFHR4	0.92276
CFHR2	0.86567
CFHR5	0.85233
F13B	1.4006
ASPM	1.3673
ZBTB41	1.2771
CRB1	1.2898
DENND1B	0.88994
C1orf53	1.1404
LHX9	-0.33564
NEK7	0.25189
ATP6V1G3	0.90332
PTPRC	-0.50066
NR5A2	-1.1069
ZNF281	1.4084
KIF14	-1.0763
DDX59	0.80021
CAMSAP2	0.36449
GPR25	-0.51003
C1orf106	0.88684
KIF21B	-0.74582
CACNA1S	-0.88499
ASCL5	1.3298
TMEM9	-0.090222
IGFN1	1.0861
PKP1	1.0946
TNNT2	-0.19864
LAD1	-0.51667
TNNI1	-2.3871
PHLDA3	-0.12073
CSRP1	0.90588
NAV1	-0.27469
IPO9	-0.010852
SHISA4	-0.30929
LMOD1	0.87027
TIMM17A	1.0582
RNPEP	0.58279
ELF3	0.19465
GPR37L1	0.20786
ARL8A	-0.45873
PTPN7	-1.3217
LGR6	1.8388
UBE2T	1.6794
PPP1R12B	1.8919
SYT2	1.0476
KDM5B	-0.16124
RABIF	-0.33525
KLHL12	-0.12375
ADIPOR1	-1.8352
CYB5R1	0.46657
TMEM183A	0.51317
PPFIA4	-1.093
MYOG	-0.40968
ADORA1	-0.016603
MYBPH	-0.021245
CHI3L1	0.062879
CHIT1	0.53329
BTG2	-1.2553
FMOD	0.73634
PRELP	-1.242
OPTC	-1.3615
ATP2B4	1.6418
LAX1	1.2776
ZC3H11A	-0.31219
ZBED6	-0.17466
SNRPE	-0.23312
SOX13	1.0877
ETNK2	-0.11088
REN	-0.70688
KISS1	-0.47051
GOLT1A	0.50813
PLEKHA6	-2.3934
PPP1R15B	-1.3866
PIK3C2B	0.27
MDM4	-0.84736
LRRN2	0.541
NFASC	-0.96624
CNTN2	0.30803
TMEM81	1.7506
RBBP5	0.48484
DSTYK	0.59131
TMCC2	-0.082083
NUAK2	-1.2054
KLHDC8A	-1.4247
LEMD1	-0.64975
CDK18	-1.4901
MFSD4	-0.26217
ELK4	-0.99767
SLC45A3	-0.58389
NUCKS1	1.0535
RAB29	0.49824
SLC41A1	0.017992
PM20D1	1.9495
SLC26A9	1.3897
FAM72A	-0.15553
AVPR1B	0.27674
C1orf186	0.028313
CTSE	0.36518
IKBKE	0.1311
RASSF5	0.81518
EIF2D	0.88742
DYRK3	-0.063389
MAPKAPK2	0.45465
IL10	0.058092
IL19	-0.83128
IL20	-0.34582
IL24	0.24514
FCMR	-0.12232
PIGR	-0.22873
FCAMR	-0.62263
C1orf116	-1.1602
PFKFB2	-1.9335
YOD1	-0.527
C4BPB	-1.2907
C4BPA	1.2967
CD55	-1.8907
CR2	-0.51689
CR1	0.109
CR1L	-1.1146
CD46	-2.177
CD34	-0.13269
PLXNA2	-1.7627
MIR205HG	-0.96187
CAMK1G	1.3266
LAMB3	0.54223
G0S2	1.0633
HSD11B1	0.82058
TRAF3IP3	0.53387
C1orf74	-0.63963
IRF6	-0.096571
DIEXF	0.56518
SYT14	0.94651
SERTAD4	-0.79243
HHAT	2.0676
KCNH1	1.5905
RCOR3	1.0077
TRAF5	1.4134
RD3	0.23449
SLC30A1	-1.4498
NEK2	0.58616
LPGAT1	-0.28464
INTS7	1.385
DTL	1.1716
PPP2R5A	-0.35159
TMEM206	-1.0785
NENF	-1.0213
ATF3	-1.4388
FAM71A	-0.67834
BATF3	-1.5812
NSL1	-0.74413
TATDN3	-0.69169
SPATA45	-0.823
FLVCR1	-0.4883
VASH2	1.7334
ANGEL2	1.311
RPS6KC1	1.5228
PROX1	0.99727
SMYD2	1.1283
PTPN14	0.71645
CENPF	0.034202
KCNK2	-1.2011
KCTD3	-2.1817
USH2A	-0.78313
ESRRG	0.44229
GPATCH2	0.39218
SPATA17	0.522
RRP15	0.67203
TGFB2	0.46982
LYPLAL1	-0.07318
SLC30A10	-0.4347
EPRS	0.46111
BPNT1	0.63963
IARS2	-0.35851
RAB3GAP2	-0.57231
MARK1	-0.69648
C1orf115	0.49016
2025-03-02	-0.4782
2025-03-01	-1.4163
HLX	2.6677
DUSP10	-0.53547
HHIPL2	0.90371
TAF1A	0.64486
MIA3	1.9952
AIDA	1.6995
BROX	1.1724
FAM177B	0.78961
DISP1	-0.25188
TLR5	-0.1656
SUSD4	-0.36587
CCDC185	0.31392
CAPN8	-0.64841
CAPN2	-1.4447
TP53BP2	-1.3014
FBXO28	2.8592
DEGS1	1.6171
NVL	1.263
CNIH4	1.0357
WDR26	0.74993
LOC101928291	0.035557
CNIH3	-0.86951
DNAH14	1.2896
LBR	0.2209
ENAH	-0.039778
SRP9	-0.43667
EPHX1	0.81552
TMEM63A	1.0104
LEFTY1	1.2677
PYCR2	0.091956
LEFTY2	1.4481
SDE2	0.29623
H3F3A	0.38685
ACBD3	1.3195
MIXL1	-0.95455
LIN9	-0.16486
PARP1	-1.7104
C1orf95	0.55725
ITPKB	0.13025
PSEN2	1.7133
ADCK3	0.3669
CDC42BPA	0.41317
ZNF678	0.17711
JMJD4	-1.009
SNAP47	-0.3549
PRSS38	-1.0093
WNT9A	-1.2205
LOC101060022	-0.022438
WNT3A	-0.98761
LOC100506571	-0.6613
ARF1	-0.18677
C1orf35	-0.44304
MRPL55	0.058801
GUK1	-0.62029
GJC2	-0.83922
IBA57	-1.2104
OBSCN	0.54519
LOC101927401	1.478
TRIM11	-0.87205
TRIM17	-0.83255
HIST3H3	0.2982
HIST3H2A	-1.0364
RNF187	0.44064
BTNL10	0.12998
RHOU	-1.6733
RAB4A	0.60442
SPHAR	0.55338
CCSAP	1.0031
ACTA1	0.93838
NUP133	-0.62162
ABCB10	-1.198
TAF5L	-1.4361
URB2	-1.6104
GALNT2	-0.35299
PGBD5	1.1597
COG2	-1.3706
AGT	-1.5598
CAPN9	0.13654
C1orf198	0.38695
TTC13	-0.48591
ARV1	-0.66593
FAM89A	-0.53107
TRIM67	1.4526
LOC149373	1.2369
C1orf131	0.22297
GNPAT	1.8234
EXOC8	2.6254
SPRTN	2.5046
EGLN1	2.4104
TSNAX	1.7446
DISC1	0.034803
SIPA1L2	-0.86179
MAP10	0.88802
NTPCR	1.2327
PCNXL2	1.0308
KIAA1804	1.0881
KCNK1	0.83577
SLC35F3	-0.1159
COA6	-0.58751
TARBP1	0.11343
IRF2BP2	-0.22797
TOMM20	0.85726
RBM34	0.53794
ARID4B	0.044589
GGPS1	0.34413
TBCE	-0.074372
B3GALNT2	-0.69107
GNG4	0.68585
LYST	0.41638
NID1	0.25165
GPR137B	-1.1296
ERO1LB	-0.75155
EDARADD	0.55706
LGALS8	-0.67123
HEATR1	-0.7476
ACTN2	1.0617
MTR	-0.86096
RYR2	-0.72485
ZP4	-0.093316
CHRM3	-0.41031
FMN2	-0.81277
GREM2	0.30166
RGS7	-1.6866
FH	1.1406
KMO	-0.6209
OPN3	-1.1248
CHML	-0.39735
WDR64	-1.744
EXO1	1.4237
BECN2	-0.78388
MAP1LC3C	-1.0718
PLD5	0.10051
CEP170	-1.1718
SDCCAG8	-0.84343
AKT3	-0.054706
ZBTB18	-0.23266
C1orf100	-0.83471
ADSS	-0.072201
C1orf101	-1.1209
DESI2	0.28344
COX20	-0.11293
HNRNPU	-0.45849
EFCAB2	0.14211
KIF26B	-0.4469
SMYD3	-0.25956
TFB2M	-2.0128
CNST	-2.1005
SCCPDH	0.92778
KIF28P	1.0755
AHCTF1	0.85612
ZNF695	-0.025816
ZNF670	2.0015
ZNF669	1.7566
C1orf229	2.2913
ZNF124	1.8326
VN1R5	-1.1144
ZNF496	-0.58022
NLRP3	0.46065
OR2B11	0.17814
OR2W5	-1.8574
GCSAML	-0.65219
OR2C3	-0.1921
OR2G2	0.13585
OR2G3	0.0343
TRIM58	-0.86943
OR13G1	-1.1729
OR6F1	0.73655
OR1C1	0.5244
OR2W3	-0.60357
OR2T8	0.20403
OR2L13	-0.94095
OR2L8	-1.0157
OR2AK2	-0.26282
OR2L5	-1.6317
OR2L2	-0.73885
OR2L3	-0.2199
OR2M5	0.52123
OR2M2	0.40301
OR2M3	0.99079
OR2M4	-0.38532
OR2T33	-0.4911
OR2T12	1.6741
OR2M7	0.95446
OR14C36	0.82671
OR2T4	2.1203
OR2T6	2.1809
OR2T1	0.63134
OR2T3	0.56475
OR2T5	-0.011933
OR2G6	-0.67449
OR2T29	1.9499
OR2T34	0.72616
OR2T10	-0.025069
OR2T11	-0.19888
OR2T35	0.97671
OR2T27	-1.1712
OR14I1	-0.49306
SH3BP5L	-0.27437
ZNF672	0.2198
ZNF692	-0.14945
PGBD2	1.7806
FAM110C	1.3743
SH3YL1	-0.51747
ACP1	-0.1255
FAM150B	0.21643
LOC101927262	0.72051
LOC100996637	0.46987
TMEM18	0.24924
LOC101060391	-0.78862
SNTG2	-1.3655
TPO	0.20829
PXDN	1.2667
MYT1L	-0.73868
TSSC1	0.15071
TRAPPC12	-0.72184
ADI1	-0.40472
RNASEH1	-0.26599
RPS7	-1.1543
COLEC11	0.55054
ALLC	0.97514
DCDC2C	1.1797
SOX11	-0.31103
CMPK2	0.52301
RSAD2	-0.54798
RNF144A	1.7489
ID2	1.0476
KIDINS220	0.89484
MBOAT2	2.1557
ASAP2	-0.21079
[truncated: 601 more rows]
