# Supplementary material for: Identifying Myeloid‐Derived Suppressor Cells and Lipocalin‐2 as Therapeutic Targets for Intervertebral Disc Degeneration
Source: Adv Sci (Weinh). 2025 Jun 26;12(34):e00505. doi: 10.1002/advs.202500505 (PMC12442675; doi:10.1002/advs.202500505)
Supplement: Supplementary file 4 — Supplemental Table 3 [file ADVS-12-e00505-s003.xlsx]

## Sheet: Sheet1
Table S3. Summary of demographics of IVD donors
Sample ID	Gender	Age (Years)	Level	Disc grade
1	M	57	L4/5	IV
2	M	73	L4/5	V
3	M	68	L5/S1	V
4	F	65	L4/5	V
5	M	67	L4/5	IV
6	F	74	L3/4	V
