# Supplementary material for: Identifying Myeloid‐Derived Suppressor Cells and Lipocalin‐2 as Therapeutic Targets for Intervertebral Disc Degeneration
Source: Adv Sci (Weinh). 2025 Jun 26;12(34):e00505. doi: 10.1002/advs.202500505 (PMC12442675; doi:10.1002/advs.202500505)
Supplement: Supplementary file 5 — Supplemental Table 4 [file ADVS-12-e00505-s004.xlsx]

## Sheet: Sheet1
Table S4. Summary of antibodies used for flow cytometry and immunofluorescence
Antibody	Host	Manufacturer	Appliaction
LIVE/DEAD™ Fixable Near-IR Dead Cell Stain Kit	/	ThermoFisher	Flow cytometry, LIVE/DEAD stain, for 633 or 635 nm excitation
PE anti-CD11b	Rat	BioLegend	Flow cytometry (human)
APC anti-Arg1	Rat	Invitrogen	Flow cytometry (human)
Anti-LCN2	Rabbit	Proteintech	Flow cytometry (human)
Isotypes-PE	Rat	BD Pharmingen™	Flow cytometry (human)
Isotypes-APC	Rat	BD Pharmingen™	Flow cytometry (human)
Isotypes IgG	Rabbit	Invitrogen	Flow cytometry (human)
CD11B	Rat	Invitrogen	Immunofluorescence (human)
Anti-Arg1	Rabbit	Invitrogen	Immunofluorescence (human)
Anti-LCN2	Mouse	Abcam	Immunofluorescence (human)
Anti-LCN2	Rat	Invitrogen	Immunofluorescence (mouse)
Anti-IL1B	Rabbit	Abcam	Immunofluorescence (mouse)
