# Supplementary material for: Identifying Myeloid‐Derived Suppressor Cells and Lipocalin‐2 as Therapeutic Targets for Intervertebral Disc Degeneration
Source: Adv Sci (Weinh). 2025 Jun 26;12(34):e00505. doi: 10.1002/advs.202500505 (PMC12442675; doi:10.1002/advs.202500505)
Supplement: Supplementary file 6 — Supplemental Table 5 [file ADVS-12-e00505-s007.xlsx]

## Sheet: Sheet1
Table S5. Summary of primers for genotyping PCR
Mouse strain	Primer Sequences	Product Size (bp)
LKO	Forward (WT): 5'-GGTTTGGTGGCAGGCTATTA-3' Reverse (WT): 5'-CAGAGTGGCTTTCCCCATAA-3' Forward (MUT): 5'-TGCTCCTGCCGAGAAAGTAT-3' Reverse (MUT): 5'-CTCTTCCTCCTCCAGCACAC-3'	200 (WT) 500 (MUT)
