# Supplementary material for: Identifying Myeloid‐Derived Suppressor Cells and Lipocalin‐2 as Therapeutic Targets for Intervertebral Disc Degeneration
Source: Adv Sci (Weinh). 2025 Jun 26;12(34):e00505. doi: 10.1002/advs.202500505 (PMC12442675; doi:10.1002/advs.202500505)
Supplement: Supplementary file 7 — Supplemental Table 6 [file ADVS-12-e00505-s001.xlsx]

## Sheet: Sheet1
Table S6. Summary of primers for RT-PCR
Primer	Forward Primer	Reverse Primer
IL1B	CAGGCTCCGAGATGAACAAC	GGTGGAGAGCTTTCAGCTCATAT
IL6	CTGCAAGAGACTTCCATCCAG	AGTGGTATAGACAGGTCTGTTGG
ARG1	TTGGGTGGATGCTCACACTG	TTGCCCATGCAGATTCCC
TNFα	GCCTCTTCTCATTCCTGCTTG	CTGATGAGAGGGAGGCCATT
IL10	GCTCTTACTGACTGGCATGAG	CGCAGCTCTAGGAGCATGTG
ANXA1	ATGTATCCTCGGATGTTGCTGC	TGAGCATTGGTCCTCTTGGTA
GAPDH	GCATGGCCTTCCGTGTTC	GATGTCATCATACTTGGCAGGTTT
